# Supplementary material for: Natural variation of an EF-hand Ca2+-binding-protein coding gene confers saline-alkaline tolerance in maize
Source: Nat Commun. 2020 Jan 10;11:186. doi: 10.1038/s41467-019-14027-y (PMC6954252; doi:10.1038/s41467-019-14027-y)
Supplement: Supplementary file 5 — Supplementary Data 1 [file 41467_2019_14027_MOESM5_ESM.xlsx]

## Sheet: Sheet1
Supplementary data 1 Shoot Na+ and K+ contents of 419 maize inbred lines under NaCl or NaHCO3 condition.
	Inbred lines	100 mM NaCl treament		100 mM NaHCO3 treament
		Na+ content	K+ content	Na+ content	K+ content
	268	12.1484	47.3556	18.4683	NA
	1462	3.88151	59.8885	12.0845	NA
	04K5672	1.3627	45.6942	5.175	54.5921
	04K5686	1.91393	59.3108	6.85131	59.3108
	04K5702	1.42682	50.8375	6.06283	59.3101
	05W002	2.42836	51.9329	7.46302	60.2061
	501	10.7244	37.45	16.8594	NA
	05WN230	4.33563	47.0068	10.102	48.4215
	647	1.15365	42.8522	5.78452	NA
	07KS4	3.72618	49.5862	15.9995	41.645
	303WX	5.92553	41.3503	7.52508	37.7428
	3H-2	1.70087	46.6353	1.9675	40.4942
	1323	5.64227	36.6053	13.5462	NA
	7884-4HT	8.37861	47.2196	16.592	47.2196
	835A	8.52602	43.4478	17.003	38.9161
	835B	11.4287	42.9765	17.8878	42.9765
	975-12	19.9685	108.14	20.1923	NA
	B111	16.9479	42.0532	26.9651	37.6638
	B113	7.26929	60.0695	9.84931	43.8646
	B114	2.08229	58.5558	3.09687	57.1343
	B151	4.96972	51.2175	13.6645	53.9759
	4019	6.38134	41.2579	6.21242	NA
	B77	2.60824	53.1346	4.73837	56.7642
	BGY	2.17122	56.1726	11.8831	58.7124
	BS16	1.64601	53.169	11.8883	53.169
	CF3	11.4698	49.1298	13.3426	45.1367
	CHANG3	7.24237	40.3295	13.3905	36.1589
	CHANG7-2	7.08603	44.7532	10.9688	44.7532
	CHENG698	13.2691	40.3628	21.1731	36.1283
	CHUAN48-2	8.36877	59.8599	14.1474	61.4353
	CI7	4.79613	44.0805	14.7181	41.0062
	5213	8.67209	45.1131	21.1758	NA
	CIMBL1	3.13477	46.4368	9.99572	46.1936
	CIMBL10	5.74278	46.9249	16.133	43.3422
	CIMBL129	0.815812	43.5648	1.12178	40.5167
	CIMBL13	10.4694	37.3045	15.7887	33.4627
	CIMBL138	8.32075	33.2373	18.7865	33.5033
	CIMBL139	10.5226	50.3895	19.1568	54.3586
	CIMBL140	13.3942	43.2007	21.4253	42.5568
	CIMBL141	6.04445	40.8537	6.78581	40.8537
	CIMBL142	10.3071	48.9163	23.7093	43.3999
	CIMBL143	7.32931	38.23	9.27467	36.6558
	CIMBL144	4.21957	46.3032	13.0234	45.8779
	CIMBL145	7.79468	46.3163	20.9862	42.1798
	CIMBL146	4.01718	40.8511	7.58364	48.75
	5311	2.66839	45.0867	13.5182	NA
	CIMBL151	3.68474	53.2938	9.87305	55.1169
	CIMBL152	7.23961	44.2955	17.6605	39.7709
	CIMBL17	6.36365	38.5473	21.1692	39.9607
	CIMBL30	1.84303	56.4357	9.15334	28.7065
	CIMBL43	2.54748	59.2345	9.03546	61.7694
	CIMBL8	11.0482	45.5527	22.761	47.2422
	CIMBL9	9.72727	36.0708	16.6393	33.136
	CIMBL95	1.54381	56.2677	2.08639	41.7883
	CML114	5.27532	37.9541	9.14178	41.6052
	CML134	7.0121	33.7356	16.6566	36.0079
	7327	3.40948	63.6761	14.3864	NA
	CML169	3.11282	46.0384	3.79799	55.3766
	CML191	4.35297	53.5015	7.38708	52.4306
	CML192	4.1558	53.8381	12.2014	53.4534
	CML326	4.62351	43.5967	20.2777	45.5018
	CML433	1.28684	48.2791	2.69118	46.0109
	D863F	8.14023	34.628	12.3994	40.1312
	DAN340	1.39672	49.3447	1.0216	43.2146
	DAN360	1.79347	53.2388	7.69874	45.5583
	DAN4245	2.9033	47.4449	9.6222	54.7311
	DAN599	10.7883	39.912	17.1472	40.317
	DH29	5.14526	52.2511	13.3081	52.0388
	DH3732	13.6889	28.4996	26.0062	28.4996
	7381	10.6461	45.3229	17.8055	NA
	EN25	0.846113	50.2016	2.25755	45.5978
	ES40	2.4913	68.1536	11.0429	65.6142
	GEMS1	7.85061	53.7277	16.4538	54.7764
	GEMS12	6.57416	44.8305	16.6139	42.5929
	GEMS16	4.20005	57.4636	10.1831	57.4636
	GEMS19	4.97689	45.569	16.5267	48.0331
	GEMS2	4.69563	56.0119	11.9182	58.693
	GEMS23	7.98064	38.8964	15.7386	33.4838
	GEMS24	3.24689	49.9743	11.8867	44.0019
	GEMS25	13.9569	25.8721	21.9685	32.5996
	8902	2.18022	53.3055	0.59916	NA
	GEMS27	6.43811	42.594	12.5694	37.9154
	GEMS28	4.46668	42.5695	8.20679	42.358
	GEMS29	7.98267	47.1145	21.4476	56.4596
	GEMS3	14.2554	35.4982	18.0544	43.8291
	GEMS30	4.3868	51.0667	13.196	45.5694
	GEMS31	5.21686	49.0465	14.3094	49.0465
	GEMS32	6.44541	45.1181	13.3038	50.7407
	GEMS35	11.039	56.449	18.7831	65.4721
	GEMS36	5.08833	39.757	15.0389	37.7276
	GEMS37	2.19667	49.1045	10.3889	43.9265
	GEMS39	4.4111	46.4887	9.72078	46.4887
	GEMS4	8.87552	51.5716	15.6575	53.3901
	GEMS40	2.31108	42.033	7.17053	37.4197
	GEMS42	3.32969	55.4838	8.12726	55.4624
	9642	3.73681	40.2081	6.90619	NA
	GEMS44	4.24013	43.7786	9.99482	43.7786
	GEMS45	1.01576	51.6238	2.97036	51.0863
	GEMS46	3.22789	44.8837	9.48582	44.515
	GEMS54	7.21596	47.3144	14.9949	43.4016
	GEMS61	10.0568	45.6172	20.1265	41.4938
	HB	7.98747	38.7791	21.6007	39.8085
	HSBN	4.61195	46.2117	15.5995	47.1655
	HUA83-2	4.69958	45.7568	7.66423	46.3309
	HUANGC	5.04209	60.7643	9.14314	60.9029
	HYS	5.67056	57.1366	13.0583	58.6328
	HZS	3.41677	53.2565	10.5516	59.43
	J4112	0.580304	58.9992	1.02748	50.4702
	JH96C	1.62261	39.6975	12.9449	35.2247
	JI853	5.53185	42.6665	15.9824	38.4223
	JY01	9.89811	51.4939	16.0849	54.8645
	K10	6.19976	38.6836	10.4686	40.4304
	K22	3.37288	56.0241	7.67212	68.1174
	L3180	2.53876	60.2073	10.3852	64.8589
	LG001	11.7746	53.445	17.608	45.3248
	LIAO138	7.56101	34.6697	10.3937	38.6376
	LIAO159	1.74632	54.7826	9.63791	58.6967
	LIAO5114	2.91168	47.1678	6.73104	42.0953
	LIAO5262	1.04432	53.8875	3.05295	52.8006
	LIAO5263	4.9908	51.4167	9.89041	44.3208
	LV28	1.10907	49.4552	5.91759	43.156
	LXN	18.8017	27.718	19.6317	25.4949
	M153	3.28622	43.4972	8.50371	39.9578
	M165	1.55216	44.6319	5.43519	45.6693
	M97	2.96845	55.3827	7.49088	56.7363
	MN	2.04103	47.195	13.0223	52.2986
	NAN21-3	7.22547	50.7364	13.2133	58.1937
	NMJT	0.82391	62.2269	7.07282	61.9653
	P138	10.4449	43.2869	14.8483	39.3147
	P178	5.72033	49.0816	9.78754	51.2878
	Q1261	3.6155	50.1531	8.16874	44.987
	QI205	1.26106	55.5787	7.73063	56.4748
	QI319	12.8675	38.3705	16.026	38.5676
	R08	2.08183	48.1039	7.10583	55.6217
	R15	2.13182	42.9994	3.97356	38.0181
	R15X1141	1.70608	48.1682	2.01893	42.627
	526018	12.3281	31.4639	17.4189	NA
	RY737	15.0219	32.44	26.4903	32.44
	SHEN137	11.5903	38.4373	16.1064	40.5005
	SHEN5003	2.59845	52.7196	5.01473	48.8545
	SI273	4.31097	60.9264	17.6158	54.121
	SI444	1.8377	83.2178	9.45353	57.1149
	SY1035	4.32675	41.9659	15.5058	43.2023
	SY1077	4.79488	47.6772	14.6425	46.7593
	SY3073	2.25941	46.9455	5.37608	52.9863
	SY999	2.47886	60.1961	4.20868	56.1673
	TIAN77	6.6528	37.8838	20.4691	45.6815
	238	1.24427	54.5158	6.36014	NA
	TX5	4.89893	47.0942	12.0178	51.6899
	TY1	2.4619	45.3548	9.9179	39.127
	TY10	3.13133	56.3551	7.07521	56.9686
	TY11	4.33866	49.5102	10.8975	50.2711
	TY3	6.10877	49.3638	16.322	46.4402
	TY4	2.95381	46.3085	12.6651	47.7279
	TY5	4.13335	50.0492	13.2433	50.0492
	TY6	7.36717	41.0542	19.9581	40.1661
	TY7	5.11821	47.9613	12.4812	57.2674
	TY8	1.7145	56.5742	8.9194	54.75
	TY9	2.22808	71.3531	6.01724	83.5059
	WMR	2.60346	42.7983	12.3287	42.3672
	XUN971	0.334785	53.2165	2.04573	49.1301
	XZ698	4.79805	58.199	14.5798	58.199
	YAN414	5.38838	58.7038	8.32311	52.9109
	YE107	8.55216	56.7576	15.9592	49.8459
	YE478	0.57165	45.0192	1.89605	46.8978
	YE515	5.64264	53.0855	15.6814	54.1987
	YE52106	3.69847	46.0103	16.9989	46.3015
	YE8001	2.79053	39.218	7.06479	38.7773
	YU87-1	5.79548	48.2593	12.6955	50.626
	Z2018F	12.9718	42.5176	18.4952	41.4082
	ZB648	13.773	49.4087	20.2938	48.6682
	ZHENG28	3.36348	50.5059	9.02421	59.0971
	ZHENG29	0.449703	27.1758	3.43631	27.1758
	ZHENG35	1.35048	48.5936	9.93224	48.5936
	ZHENG58	2.44623	49.282	12.3336	44.9875
	ZHONG69	4.43368	47.7409	12.2715	47.7409
	ZZ01	1.24047	45.2203	3.33636	47.4295
	177	9.88482	28.8337	16.4226	NA
	9782	1.16431	38.6272	1.99864	NA
	A619	4.07855	61.6066	6.20036	61.0543
	BY4839	8.64751	35.7089	16.7386	31.082
	BY4960	7.6863	43.2397	9.8178	43.2397
	BY804	5.27015	38.7642	13.3109	46.3914
	BY807	6.07797	48.1618	12.4016	48.1997
	BY809	7.39217	52.6338	14.7096	55.7604
	BY813	5.70679	43.6842	10.1153	44.9037
	BY843	5.7017	52.8174	10.2521	53.9207
	BY855	10.705	52.8911	15.7651	52.8911
	DAN3130	7.35986	52.2015	15.2565	62.5519
	DE.EX	2.26776	50.1533	7.77666	45.7339
	GEMS33	1.56761	55.6054	6.07695	62.849
	GEMS41	1.17584	55.2072	3.28994	56.092
	GEMS43	1.37724	43.3213	7.90465	51.1475
	GEMS48	0.843976	47.5036	1.66056	51.4163
	GEMS57	0.497749	43.6353	3.11544	50.5089
	3411	10.0348	33.7909	23.0649	NA
	GEMS58	3.68	52.0041	6.85903	53.7371
	GEMS59	1.67231	75.7719	6.79526	78.0643
	GEMS60	2.30194	62.4387	11.944	64.4636
	GY1007	4.14875	62.2317	16.0193	55.7656
	GY1032	5.12626	49.0412	6.56367	45.7441
	GY237	6.52214	50.3219	14.633	45.427
	GY386B	9.46138	58.7039	17.2645	54.4949
	GY798	9.13751	43.1607	18.4	37.6257
	GY923	6.68787	52.9474	12.317	54.2197
	IRF314	2.65352	65.4519	1.77178	70.1833
	JH59	0.494246	48.0127	3.12314	49.8033
	JI53	8.27222	48.2662	6.21127	44.1462
	JI846	6.31492	55.0288	14.0419	52.9629
	K12	3.91023	54.5595	14.5326	57.7774
	LK11	4.03238	57.1789	9.75222	49.3982
	MO113	4.68053	58.5606	13.5639	58.5606
	MO17	3.18552	57.4569	10.1201	57.2976
	RY684	8.30265	46.5636	17.9371	43.3798
	RY729	3.95432	46.4061	9.95641	41.2815
	5237	7.35291	48.6209	8.39526	NA
	S22	1.17192	60.2348	6.86907	60.2348
	SI446	4.17889	68.7335	9.50333	56.7056
	SY1039	1.37029	51.1388	7.38209	54.9815
	SY1128	4.13869	45.9693	10.8074	49.289
	SY998	3.30484	52.3902	11.4347	52.3902
	W138	0.334217	72.3344	3.66976	75.33
	XI502	2.65664	47.6908	12.8732	47.7768
	YU374	8.02269	44.0236	20.2985	44.2033
	ZAC546	2.75752	43.6353	6.9966	43.6367
	ZHENG30	14.3624	32.205	18.0518	28.934
	ZHENG653	1.28666	46.187	4.88483	47.5913
	ZHI41	1.60939	55.5192	11.0366	58.272
	ZI330	4.21321	59.9172	12.5046	53.2339
	ZONG3	1.90462	62.5641	7.58446	55.6971
	ZONG31	3.8935	49.689	5.03694	43.907
	ZZ03	10.3476	43.6333	15.6961	43.6333
	812	0.908604	51.0623	2.86037	NA
	B73	9.53631	37.0738	20.8293	37.2004
	FCD0602	1.54325	45.4526	10.1495	52.6023
	GEMS10	7.17568	38.5481	11.9968	43.8382
	GEMS11	2.30495	47.8512	9.39766	52.72
	GEMS14	7.34322	45.4649	12.8119	45.4649
	GEMS17	5.77902	43.5036	12.4856	39.7429
	GEMS18	6.68636	50.9996	9.26131	47.3578
	GEMS21	8.16045	45.8866	17.6579	50.8816
	GEMS49	3.85277	50.9186	24.5602	27.2973
	GEMS5	1.82342	49.519	10.6644	46.2868
	GEMS51	5.41726	52.2133	10.2616	48.1345
	GEMS52	7.34444	46.7131	13.3978	54.4287
	GEMS53	4.0272	49.9774	8.76384	53.5053
	GEMS55	1.30245	48.7284	9.11214	43.2587
	GEMS62	6.54966	51.9301	18.5557	48.7638
	GEMS64	14.0594	32.661	27.0312	32.661
	GEMS66	7.5574	43.619	15.9877	51.015
	GEMS9	4.03498	42.0191	19.6652	41.9793
	HU803	1.7762	47.8398	1.46462	51.8046
	TIE7922	0.571004	60.0042	2.64705	61.1492
	U8112	0.806796	54.6066	2.10947	58.1769
	ZH68	1.74798	40.7294	0.394345	40.7459
	ZHENG32	1.9689	53.4582	11.4464	46.9458
	B11	4.21927	24.92	7.37226	NA
	CIMBL101	4.39482	51.4378	6.99587	44.987
	CIMBL102	4.39743	46.7669	7.33476	47.9119
	CIMBL105	20.6525	39.3399	27.9255	38.0518
	CIMBL106	6.16573	47.1912	20.5715	47.1912
	CIMBL107	5.43862	53.0132	21.11	45.0808
	CIMBL11	8.98406	45.7116	16.0152	45.6776
	CIMBL110	8.17096	55.7714	20.0242	64.3508
	CIMBL111	6.63009	44.7853	8.06721	45.3165
	CIMBL112	7.34062	52.819	12.3127	51.1507
	CIMBL114	9.55534	51.1948	20.5202	45.9379
	CIMBL115	5.201	47.0643	14.4334	52.7344
	CIMBL116	4.2438	45.8307	7.75724	47.0427
	CIMBL117	1.97225	47.0006	8.02884	42.194
	CIMBL118	7.86583	47.3165	13.3277	NA
	CIMBL119	5.54893	41.8824	19.7246	42.1675
	CIMBL12	7.6162	43.4526	18.0709	43.9128
	CIMBL120	15.2533	43.2803	25.2028	43.2803
	CIMBL121	5.95419	55.1658	13.8993	50.9722
	CIMBL122	7.27146	46.7917	21.1266	46.9728
	CIMBL123	3.16793	53.1643	6.07081	46.2577
	CIMBL124	9.08144	40.0534	21.7401	42.1843
	CIMBL125	17.9599	40.8898	26.3001	37.3509
	CIMBL126	9.36128	47.094	15.9328	47.094
	CIMBL127	2.0632	55.192	7.49779	45.0872
	CIMBL128	1.74087	36.4713	5.6326	43.9001
	CIMBL134	1.96377	56.3686	6.03017	56.3686
	CIMBL136	5.24576	46.1527	11.7624	52.925
	CIMBL147	1.94964	44.6735	4.77089	40.4742
	CIMBL148	2.01545	48.9455	6.93793	43.2315
	CIMBL149	11.429	55.4308	19.4609	57.4925
	CIMBL15	3.44663	47.7903	8.16022	41.9541
	CIMBL153	6.9568	52.5927	20.8596	56.2749
	CIMBL155	2.85804	49.1303	8.72102	49.9979
	CIMBL157	12.2661	39.2844	21.9886	46.6725
	CIMBL16	22.2035	35.9392	29.1844	41.2814
	CIMBL18	9.1483	42.1562	17.3263	41.8888
	CIMBL19	0.588033	55.2469	2.10763	48.986
	CIMBL2	3.297	45.0058	9.4008	44.7869
	CIMBL20	0.662712	55.3983	1.83843	55.3983
	CIMBL21	5.88531	34.8591	17.2417	39.328
	CIMBL22	4.73935	52.4626	7.26998	50.5778
	CIMBL23	8.55402	46.839	18.8559	50.7706
	CIMBL24	4.82988	61.5558	19.1843	56.9738
	CIMBL25	12.5587	33.8549	15.4822	34.2475
	CIMBL26	10.8069	38.8726	25.0469	39.4997
	CIMBL27	3.87409	54.6158	11.2235	55.3374
	CIMBL28	5.07552	45.7988	12.3233	41.3521
	CIMBL29	2.46665	53.1882	5.08031	47.3749
	CIMBL3	5.68534	48.9391	13.4925	55.4666
	CIMBL31	6.27095	61.5071	17.2137	55.4973
	CIMBL32	4.35655	55.7757	13.019	55.8086
	CIMBL33	4.45129	57.387	12.4763	63.1016
	CIMBL34	5.35078	45.7947	11.3944	45.7947
	CIMBL38	9.44349	45.7211	20.3691	47.4101
	CIMBL40	6.43594	38.0004	14.9831	39.4162
	CIMBL42	3.91098	49.2935	10.4197	49.2935
	CIMBL44	3.90668	47.2863	7.84152	46.0237
	CIMBL46	9.41485	43.6483	17.5192	43.6483
	CIMBL47	5.25405	50.6596	9.7083	51.9765
	CIMBL48	13.9816	42.544	20.9195	NA
	CIMBL49	5.20758	39.5413	9.55018	39.5413
	CIMBL5	10.8358	34.1338	20.6132	34.1338
	CIMBL51	7.42809	48.1064	12.5046	46.1607
	CIMBL52	7.12216	42.9118	12.1699	43.3163
	CIMBL53	8.64127	37.6623	12.7393	34.5594
	CIMBL54	3.1588	56.8807	9.175	53.7473
	CIMBL55	12.7121	35.5731	15.5015	35.9107
	CIMBL56	6.35703	67.7394	9.41802	66.8839
	CIMBL57	3.01896	55.1291	5.51721	55.1291
	CIMBL58	6.53922	51.3805	14.1153	47.0184
	CIMBL6	5.98817	37.3649	12.3486	38.9849
	CIMBL60	3.34993	63.9446	9.12491	63.9446
	CIMBL61	3.46068	40.6376	14.2123	53.0825
	CIMBL62	6.77131	34.4515	14.4825	37.5145
	CIMBL63	10.469	37.3854	16.3097	33.1669
	CIMBL65	6.83508	46.9432	14.8817	46.9012
	CIMBL67	5.46719	45.3307	14.945	42.9756
	CIMBL68	8.2501	42.2849	18.3937	43.3223
	CIMBL69	4.34746	47.9759	13.495	49.6596
	CIMBL7	4.16466	42.5098	14.276	52.1218
	CIMBL70	0.939409	55.57	5.14274	55.57
	CIMBL71	10.0353	50.2932	16.6044	44.373
	CIMBL72	6.94524	34.9912	15.1295	39.4696
	CIMBL73	3.51666	51.599	12.9514	51.5938
	CIMBL76	4.38352	34.1028	3.69963	34.7338
	CIMBL77	4.4455	41.214	14.1041	39.4491
	CIMBL78	3.45307	51.7883	7.90396	50.947
	CIMBL79	3.49096	66.0737	5.99222	69.582
	CIMBL81	10.3626	45.7483	12.8907	53.6845
	CIMBL82	7.31217	44.2629	12.2968	47.3177
	CIMBL83	5.72981	52.745	20.212	52.745
	CIMBL84	12.38	40.2766	12.4206	41.133
	CIMBL86	3.38166	46.3355	11.8989	49.7786
	CIMBL87	6.65659	38.2897	11.207	42.0038
	CIMBL88	2.94553	56.9769	12.1083	56.9769
	CIMBL89	5.4377	58.1993	15.2522	50.8371
	CIMBL90	12.6258	38.6293	14.8425	38.6293
	CIMBL93	4.65518	47.5824	12.9008	43.9772
	CIMBL94	6.04357	47.4365	17.0377	52.7611
	CIMBL96	7.45667	57.5035	10.8606	59.9559
	CIMBL97	4.29106	33.4472	8.63976	36.76
	CIMBL98	5.68666	49.2486	11.9681	45.7493
	CIMBL99	8.1958	46.7275	15.647	49.1363
	CML115	4.85094	48.2083	10.4062	48.2083
	CML118	3.92244	53.3209	11.4184	54.9771
	CML121	1.63936	45.2619	7.05968	40.4403
	CML122	7.33188	30.4919	11.4564	30.4919
	CML130	4.86238	44.998	13.0197	50.6346
	CML162	11.4155	29.5675	21.3021	31.1344
	CML163	7.81155	61.7858	10.3813	61.7858
	CML168	8.51981	34.0827	16.4793	33.9182
	CML170	10.104	52.0461	23.5728	52.0461
	CML171	5.4157	42.5893	12.6924	38.4563
	CML172	3.68495	48.9567	9.18411	50.078
	CML189	2.98641	53.2314	5.99526	53.3373
	CML20	8.38297	37.3484	17.4732	42.9103
	CML223	11.3107	40.9991	19.603	30.4205
	CML225	4.43691	48.1493	15.0109	42.4832
	CML226	8.32897	38.4738	13.4524	38.4738
	CML228	1.47118	47.3866	3.38546	46.3574
	CML27	2.3148	63.6057	9.21485	64.6514
	CML28	3.62405	48.4626	8.45072	48.7591
	CML286	8.18332	41.3366	13.654	37.2839
	CML287	7.56124	59.9159	21.2753	54.3937
	CML290	4.50495	44.153	9.01249	39.2121
	CML298	4.2477	44.5314	12.9045	47.3033
	CML300	5.13535	42.8275	14.4268	42.5638
	CML304	12.8927	42.0033	17.6176	42.0033
	CML305	4.84239	44.7403	14.4017	49.4762
	CML307	2.80511	48.0113	7.49949	48.1354
	CML31	9.5656	26.3218	14.163	23.6759
	CML32	3.36356	53.1491	11.8046	47.0892
	CML327	12.1518	32.9499	21.705	29.1259
	CML360	28.4328	18.5521	34.4056	21.52
	CML364	12.552	43.4298	12.904	38.5321
	CML408	4.67211	40.178	17.1821	45.3994
	CML411	1.9885	54.0541	8.18385	47.003
	CML412	3.71128	43.4343	8.83949	43.4343
	CML415	13.2926	40.521	16.099	36.5771
	CML428	5.06724	37.0721	10.7721	36.017
	CML430	5.45998	51.6787	13.8021	54.2527
	CML431	2.54083	47.1999	7.67736	49.613
	CML432	7.45905	47.4139	12.5357	47.7082
	CML451	0.830556	58.4963	1.61058	58.9968
	CML454	4.21304	43.6483	13.1349	51.3988
	CML465	5.26339	43.4471	11.117	48.821
	CML470	10.6653	53.8246	17.7743	53.8246
	CML471	8.64584	59.1389	19.4423	51.4172
	CML473	10.5029	41.1568	17.5648	38.2078
	CML479	8.26848	49.3599	13.7924	44.8698
	CML480	2.71447	44.5716	4.80801	45.7084
	CML486	12.7796	41.9613	12.0798	28.4731
	CML493	15.3945	26.6122	22.8603	26.2198
	CML496	3.41429	40.5102	9.47517	47.0581
	CML497	3.00386	54.737	11.1167	54.737
	CML50	4.89115	31.3971	10.3179	27.6337
	CML51	11.8112	41.5295	26.9708	48.0779
	D047	5.67988	44.2117	16.4785	40.4727
	DSB	7.15308	41.0956	16.389	41.0956
	JIAO51	16.5204	37.7286	24.3626	41.7941
	LY	9.04142	50.1974	18.036	49.5597
	SW92E114	2.91953	47.9287	10.3337	48.0533
	NA, not available.
