# Supplementary material for: Natural variation of an EF-hand Ca2+-binding-protein coding gene confers saline-alkaline tolerance in maize
Source: Nat Commun. 2020 Jan 10;11:186. doi: 10.1038/s41467-019-14027-y (PMC6954252; doi:10.1038/s41467-019-14027-y)
Supplement: Supplementary file 6 — Supplementary Data 2 [file 41467_2019_14027_MOESM6_ESM.xlsx]

## Sheet: Sheet1
Supplementary data 2 List of the primers used in this study.
	Primers for qRT-PCR
	ZmUBI-2_F	TGGTTGTGGCTTCGTTGGTT
	ZmUBI-2_R	GCTGCAGAAGAGTTTTGGGTACA
	ZmNSA1-RT-F	GCTCAGGGCCATGATGGAGA
	ZmNSA1-RT-R	TGATCGAGCACAGCGAGTCC
	Tobacco-Actin-F	TAACCCAAAGGCTAATCGTG
	Tobacco-Actin-R	GTAGTCTCGTGGATTCCTGC
	N-YFP-F	AAGGGCATCGACTTCAAGGA
	C-YFP-F	CAAAGACCCCAACGAGAAGC
	AtOST1-RT-R	CATTGGACCACTCACTGCTG
	AtABI1-RT-R	TACCCAATCTGATCCCGGTG
	BiFC-MHA2-RT-R	CAAAGATCTCGAGACGCTG
	BiFC-MHA2-RT-R	GCTGCTCTTGTCGTTGAACA
	BiFC-ZmNSA1-RT-R	GCGATGTAGACCTCCTCGAA
	MHA1-RT-F	TTTGGAAGTTTGACTTCCCA
	MHA1-RT-R	AAGAAGTCGGTCTTGTACGC
	MHA2-RT-F	TACTGAGCCAGGTCTTAGCG
	MHA2-RT-R	CCAGATCAACGCAATGAGCA
	MHA3-RT-F	GTTGTCATTGCCACTGGTGT
	MHA3-RT-R	GCCATGGTCACAGAAAGGAC
	MHA4-RT-F	TCCTCAAGTTCCTCGGGTTC
	MHA4-RT-R	GGTGGAGTTGATGACCAGGA
	MHA5-RT-F	CAGACAGCTGGAAGCTGAAC
	MHA5-RT-R	GCATGGCCCAGAAGAAGATG
	MHA6-RT-F	TTCGTTGGTCTGCTTCCTCT
	MHA6-RT-R	GAAGCGGTGGCTTCATCTTT
	MHA7-RT-F	TGCAAGTGAGCATCATCAGC
	MHA7-RT-R	CCTGCATCTTGCAGAACTCC
	MHA8-RT-F	ATGGACATGCTCTGTAGCGA
	MHA8-RT-R	CATGTTGACGATGCAGGTGT
	MHA9-RT-F	TTCCGATCCAGGAGGTGTTC
	MHA9-RT-R	GAGCGGGTTCCACATGAATC
	MHA10-RT-F	GACAACAGCAGCAACGACTT
	MHA10-RT-R	ATACCTGGCGATCTCTGCTC
	MHA11-RT-F	TGAGCAAGCGGATGGATTTG
	MHA11-RT-R	CGAGCAGCATCAGTAGCATC
	MHA12-RT-F	TTAGTGGGAAAGCGTGGGAT
	MHA12-RT-R	CTTCAGCCATCTGGTTCAGC
	MHA13-RT-F	TCTTCTACTTCCCGCTCGAC
	MHA13-RT-R	CTCTCCTCCTTCCCGAAGTC
	Primers for the characterization of ZmNSA1UFMu
	UFMu-S-F	AGAGAAGCCAACGCCAWCGCCTCYATTTCGTC
	UFMu-F	TCGCTAGAGATGAACGACGA
	UFMu-R	GACGACATTGCAGTTTCAGC
	Crispr-ZmNSA1-F	GGTCAAGCCTGGGGTAATCT
	Crispr-ZmNSA1-R	AAGCAACTGGGATCTCGACA
	Primers for the amplification of ZmNSA1 genomic sequence
	ZmNSA1-G-F1	GTGATCACAACGTACGGGTG
	ZmNSA1-G-R1	TGTCGAGATCCCAGTTGCTT
	ZmNSA1-G-F2	TCTTCCGGCTGTTCCTTGAA
	ZmNSA1-G-R2	GGATCCAGCAGCGTTCTCTA
	Primers for the construction of plasmids
	ZmNSA1-XbaⅠ-F	GCTCTAGAATGGGTCAAGCCTGGGGTAATCTCC
	ZmNSA1-KpnⅠ-R	CGGGGTACCCTCGACGCCCTCGGTTGATCTCTGC
	ZmNSA1-EcoRⅠ-F	CCGGAATTCATGGGTCAAGCCTGGGGTAATCTCC
	ZmNSA1-NotⅠ-R	AAGGAAAAAAGCGGCCGCTCACTCGACGCCCTCGGTTG
	ZmNSA1-NdeⅠ-F	GGAATTCCATATGATGGGTCAAGCCTGGGGTAATCTCC
	ZmNSA1-EcoRⅠ-R	CCGGAATTCTCACTCGACGCCCTCGGTTG
	3’UTR- KpnⅠ-F	CGGGGTACCTGACTCGCGCTGCTGAAACT
	3’UTR- SacⅠ-R	CGAGCTCTCTTCTTATTGAGCCTTGTT
	ZmNSA1-Site-F	AACCTGGACGGGCTCCTGGACCGCGAGCAGTT
	ZmNSA1-Site-F	AGTCCGCGGTCAGCTTCCGGATGAACTCCGCG
	3’UTR -Site1-F	GCTGTGTAGATGGAGCAGCGTA
	3’UTR -Site1-R	GACATTGCAGTTTCAGCAGCGC
	3’UTR -Site2-F	GGATCCTTGTGAATTGTCTTGT
	3’UTR -Site2-R	ACAACTATTTGTCCCAAATCC
	ZmMHA2-F	CATATGGCCATGGAGATGGGTGGGCTCGAGGAGATCA
	ZmMHA2-R	GGCCGCTGCA GGTCGTCACACCGTGTAGTTCTGCTGGA
	ZmMHA2-C-F	CATATGGCCATGGAGATGAAGTTCTTCATCCGCTTCGTG
	Primers for in-situ PCR
	ZmNSA1-cDNA	TGATCGAGCACAGCGAGTCC
	ZmNSA1-in-situ-F	GCTCAGGGCCATGATGGAGA
	ZmNSA1-in-situ-R	TGATCGAGCACAGCGAGTCC
	Zm18S-cDNA	CCTGTCGGCCAAGGCTATATAC
	Zm18S-in-situ-F	CCATCCCTCCGTAGTTAGCTTCT
	Zm18S-in-situ-R	CCTGTCGGCCAAGGCTATATAC
