# Supplementary material for: Natural variation of an EF-hand Ca2+-binding-protein coding gene confers saline-alkaline tolerance in maize
Source: Nat Commun. 2020 Jan 10;11:186. doi: 10.1038/s41467-019-14027-y (PMC6954252; doi:10.1038/s41467-019-14027-y)
Supplement: Supplementary file 7 — Supplementary Data 3 [file 41467_2019_14027_MOESM7_ESM.xlsx]

## Sheet: Sheet1
Supplementary data 3 List of 166 maize inbred lines used in association mapping and linkage analysis.
	Inbred lines	Na+ content	Haplotype
	4019	6.21241	Hap1
	7327	14.3864	Hap1
	7381	17.8055	Hap1
	05W002	7.46302	Hap1
	07KS4	15.9995	Hap1
	835A	17.003	Hap1
	B111	26.9651	Hap1
	B113	9.84931	Hap1
	B151	13.6645	Hap1
	BY4839	16.7386	Hap1
	BY4944	11.4131	Hap1
	BY4960	9.8178	Hap1
	BY804	13.3109	Hap1
	BY807	12.4016	Hap1
	BY809	14.7096	Hap1
	BY813	10.1153	Hap1
	CIMBL1	9.99572	Hap1
	CIMBL106	20.5715	Hap1
	CIMBL111	8.06721	Hap1
	CIMBL115	14.4334	Hap1
	CIMBL119	19.7246	Hap1
	CIMBL123	6.07081	Hap1
	CIMBL133	18.8974	Hap1
	CIMBL143	9.27466	Hap1
	CIMBL145	20.9862	Hap1
	CIMBL147	4.77089	Hap1
	CIMBL149	19.4609	Hap1
	CIMBL152	17.6605	Hap1
	CIMBL157	21.9886	Hap1
	CIMBL17	21.1692	Hap1
	CIMBL18	17.3263	Hap1
	CIMBL2	9.4008	Hap1
	CIMBL21	17.2417	Hap1
	CIMBL29	5.08031	Hap1
	CIMBL3	13.4925	Hap1
	CIMBL32	13.019	Hap1
	CIMBL38	20.369	Hap1
	CIMBL40	14.9831	Hap1
	CIMBL46	17.5192	Hap1
	CIMBL47	9.7083	Hap1
	CIMBL49	9.55018	Hap1
	CIMBL5	20.6132	Hap1
	CIMBL51	12.5046	Hap1
	CIMBL52	12.1699	Hap1
	CIMBL54	9.175	Hap1
	CIMBL6	12.3486	Hap1
	CIMBL62	14.4825	Hap1
	CIMBL63	16.3097	Hap1
	CIMBL69	13.495	Hap1
	CIMBL71	16.6044	Hap1
	CIMBL77	14.1041	Hap1
	CIMBL79	5.99222	Hap1
	CIMBL88	12.1083	Hap1
	CIMBL9	16.6393	Hap1
	CIMBL92	12.9699	Hap1
	CIMBL94	17.0377	Hap1
	CIMBL96	10.8606	Hap1
	CIMBL98	11.9681	Hap1
	CML114	9.14178	Hap1
	CML162	21.3021	Hap1
	CML304	17.6176	Hap1
	CML32	11.8045	Hap1
	CML423	13.1191	Hap1
	CML486	12.0798	Hap1
	CML496	9.47517	Hap1
	CML50	10.3179	Hap1
	CML69	14.2191	Hap1
	DAN3130	15.2565	Hap1
	DAN4245	9.6222	Hap1
	GEMS1	16.4538	Hap1
	GEMS13	11.7104	Hap1
	GEMS14	12.8119	Hap1
	GEMS18	9.26131	Hap1
	GEMS19	16.5267	Hap1
	GEMS21	17.6579	Hap1
	GEMS28	8.20679	Hap1
	GEMS30	13.196	Hap1
	GEMS33	6.07695	Hap1
	GEMS37	10.389	Hap1
	GEMS39	9.72078	Hap1
	GEMS40	7.17053	Hap1
	GEMS54	14.9949	Hap1
	GEMS58	6.85903	Hap1
	GEMS59	6.79526	Hap1
	GEMS9	19.6652	Hap1
	GY1032	6.56367	Hap1
	HYS	13.0583	Hap1
	JI846	14.0419	Hap1
	K10	10.4686	Hap1
	K12	14.5326	Hap1
	NAN21-3	13.2133	Hap1
	RY729	9.95641	Hap1
	SY1039	7.38209	Hap1
	SY3073	5.37608	Hap1
	TY3	16.322	Hap1
	TY4	12.6651	Hap1
	TY6	19.9581	Hap1
	YE515	15.6814	Hap1
	YU374	20.2985	Hap1
	Z2018F	18.4952	Hap1
	ZHENG28	9.02422	Hap1
	ZHENG32	11.4464	Hap1
	ZHENG35	9.93224	Hap1
	ZHI41	11.0366	Hap1
	1323	13.5462	Hap1
	3411	23.0649	Hap1
	BGY	11.8831	Hap1
	BY843	10.2521	Hap1
	CF3	13.3426	Hap1
	CIMBL110	20.0243	Hap1
	CIMBL117	8.02884	Hap1
	CIMBL128	5.6326	Hap1
	CIMBL134	6.03017	Hap1
	CIMBL26	25.0469	Hap1
	CIMBL30	9.15334	Hap1
	CIMBL31	17.2137	Hap1
	CIMBL33	12.4763	Hap1
	CIMBL34	11.3944	Hap1
	CIMBL39	17.7755	Hap1
	CIMBL57	5.51721	Hap1
	CIMBL61	14.2123	Hap1
	CIMBL65	14.8817	Hap1
	CIMBL72	15.1295	Hap1
	CIMBL97	8.63976	Hap1
	CML223	19.603	Hap1
	CML225	15.0109	Hap1
	CML226	13.4524	Hap1
	CML27	9.21485	Hap1
	CML28	8.45072	Hap1
	CML307	7.49949	Hap1
	CML364	12.904	Hap1
	CML408	17.1821	Hap1
	CML428	10.7721	Hap1
	CML430	13.8021	Hap1
	CML497	11.1167	Hap1
	DSB	16.389	Hap1
	GEMS12	16.6139	Hap1
	GEMS24	11.8867	Hap1
	GEMS52	13.3978	Hap1
	GY237	14.633	Hap1
	LY	18.036	Hap1
	NMJT	7.07282	Hap1
	TY7	12.4812	Hap1
	YE107	15.9592	Hap1
	YU87-1	12.6955	Hap1
	ZHENG58	12.3336	Hap1
	ZI330	12.5046	Hap1
	ZONG3	7.58446	Hap1
	8902	0.59916	Hap2
	CIMBL101	6.99587	Hap2
	CIMBL102	7.33476	Hap2
	CML171	12.6924	Hap2
	CML172	9.18411	Hap2
	DAN340	1.0216	Hap2
	J4112	1.02748	Hap2
	JH59	3.12314	Hap2
	LIAO5114	6.73104	Hap2
	M153	8.50371	Hap2
	TIE7922	2.64705	Hap2
	U8112	2.10947	Hap2
	XUN971	2.04573	Hap2
	YE478	1.89605	Hap2
	YE8001	7.06479	Hap2
	812	2.86038	Hap2
	9782	1.99864	Hap2
	M165	5.43519	Hap2
