# Supplementary material for: Natural variation of an EF-hand Ca2+-binding-protein coding gene confers saline-alkaline tolerance in maize
Source: Nat Commun. 2020 Jan 10;11:186. doi: 10.1038/s41467-019-14027-y (PMC6954252; doi:10.1038/s41467-019-14027-y)
Supplement: Supplementary file 8 — Supplementary Data 4 [file 41467_2019_14027_MOESM8_ESM.xlsx]

## Sheet: Sheet1
Supplementary data 4 List of the natural genetic variations identified in ZmNSA1.
	Variations	Alleles
	SNP-70	C/T
	SNP-62	T/G
	SNP-32	A/G
	Indel-27	AC/--
	Indel-24	CCCTCCAGCTCTC/-------------
	SNP49	C/T
	SNP50	C/A
	SNP78	C/T
	SNP94	A/G
	SNP124	A/T
	SNP140	A/T
	SNP144	A/T
	SNP254	C/T
	SNP263	C/T
	SNP295	T/G
	SNP321	G/C
	SNP349	C/T
	SNP360	G/T
	SNP391	C/T
	SNP409	A/G
	SNP470	C/T
	SNP518	C/T
	SNP592	A/G
	SNP598	A/C
	SNP605	A/G
	SNP623	A/G
	SNP630	T/C
	SNP649	C/T
	SNP652	A/C
	SNP598	A/C
	SNP605	A/G
	SNP623	A/G
	SNP630	T/C
	SNP649	C/T
	SNP652	A/C
	SNP661	G/C
	SNP662	T/C
	SNP713	T/G
	SNP722	C/T
	SNP807	A/G
	SNP866	A/G
	SNP976	G/T
	SNP981	G/A
	SNP987	C/A
	Indel1032	TCGG/----
	SNP1049	G/A
	SNP1052	C/G
	SNP1067	C/G
	SNP1080	A/T
	SNP1091	C/G
	SNP1110	C/G
	SNP1173	C/T
	SNP1194	T/G
