# Supplementary material for: Natural variation of an EF-hand Ca2+-binding-protein coding gene confers saline-alkaline tolerance in maize
Source: Nat Commun. 2020 Jan 10;11:186. doi: 10.1038/s41467-019-14027-y (PMC6954252; doi:10.1038/s41467-019-14027-y)
Supplement: Supplementary file 9 — Source Data [file 41467_2019_14027_MOESM9_ESM.xlsx]

## Sheet: Fig 1d
Fig 1d	The relative change in shoot Na+ contents under NaHCO3 condition as compared with that of NaCl condition.
	Inbred lines	Relative change in Na+ content
	8902	-0.725184
	IRF314	-0.332289
	DAN340	-0.268569
	JI53	-0.249141
	HU803	-0.17542
	CIMBL76	-0.156015
	CML486	-0.0547575
	4019	-0.0264717
	CIMBL84	0.00327624
	975-12	0.0112066
	CML364	0.0280402
	LXN	0.0441477
	CIMBL141	0.122652
	5237	0.141761
	3H-2	0.156761
	CF3	0.163279
	CIMBL90	0.175572
	R15X1141	0.183375
	CML360	0.210069
	CML415	0.211126
	CIMBL111	0.216757
	CIMBL55	0.219427
	CML169	0.220112
	CIMBL25	0.23278
	CIMBL81	0.243962
	QI319	0.245461
	ZHENG30	0.256875
	CIMBL143	0.265421
	GEMS3	0.26649
	303WX	0.269943
	BY4960	0.27731
	GY1032	0.280401
	ZONG31	0.293677
	CIMBL16	0.314408
	CML163	0.328964
	CIMBL95	0.35146
	CIMBL105	0.352161
	B113	0.35492
	CML304	0.366484
	LIAO138	0.374647
	CIMBL129	0.375042
	GEMS18	0.385105
	SHEN137	0.389644
	526018	0.412936
	P138	0.421578
	Z2018F	0.425802
	CIMBL96	0.456494
	CIMBL125	0.464378
	BY855	0.472689
	ZB648	0.47345
	CIMBL53	0.474234
	JIAO51	0.474699
	CML31	0.480617
	CIMBL56	0.481512
	CML493	0.484962
	B114	0.487242
	LG001	0.495423
	CIMBL48	0.496221
	CIMBL13	0.508087
	ZZ03	0.516885
	268	0.520221
	A619	0.520234
	D863F	0.523226
	CIMBL22	0.533963
	YAN414	0.544642
	CHANG7-2	0.547942
	CIMBL63	0.5579
	CML122	0.562547
	835B	0.565156
	501	0.572063
	GEMS25	0.574028
	DAN599	0.589427
	B111	0.59106
	CIMBL101	0.591845
	CHENG698	0.595668
	CIMBL140	0.599595
	CML226	0.615128
	JY01	0.625048
	HUA83-2	0.630835
	CIMBL120	0.652287
	CIMBL71	0.6546
	177	0.661393
	CML470	0.666562
	CIMBL102	0.667967
	CML479	0.668075
	CML286	0.668509
	GEMS10	0.671869
	CML473	0.672365
	7381	0.672496
	CIMBL112	0.677341
	CML432	0.680607
	CIMBL82	0.681687
	CIMBL51	0.683413
	CIMBL87	0.683594
	K10	0.688553
	CHUAN48-2	0.690498
	CIMBL118	0.694374
	CML191	0.69702
	SY999	0.69783
	GEMS35	0.701527
	CIMBL126	0.701987
	CIMBL149	0.702757
	CIMBL52	0.708733
	CIMBL9	0.710583
	P178	0.711008
	CIMBL79	0.716498
	9782	0.716578
	CML114	0.732935
	CML223	0.733141
	GEMS14	0.744731
	B11	0.747281
	RY737	0.76345
	GEMS4	0.764117
	J4112	0.770593
	CML480	0.771252
	BY813	0.772508
	CIMBL11	0.782628
	CML327	0.78616
	CIMBL157	0.792635
	BY843	0.79808
	HUANGC	0.813364
	B77	0.816692
	CIMBL139	0.82055
	GEMS52	0.824214
	GY386B	0.82473
	CIMBL57	0.827522
	CIMBL116	0.827899
	NAN21-3	0.828707
	CIMBL49	0.8339
	GEMS28	0.837335
	GY923	0.841687
	CIMBL47	0.847773
	9642	0.848149
	CHANG3	0.848912
	CIMBL46	0.860806
	GEMS58	0.863867
	R15	0.863933
	CML162	0.866057
	YE107	0.8661
	CIMBL146	0.887802
	CIMBL18	0.893938
	GEMS51	0.894239
	DH3732	0.899808
	CIMBL5	0.902323
	CIMBL99	0.909142
	CIMBL123	0.916332
	GEMS64	0.922647
	SHEN5003	0.92989
	CML168	0.934234
	BY4839	0.93565
	CML451	0.939153
	GEMS27	0.952342
	GEMS48	0.967548
	GEMS23	0.9721
	7884-4HT	0.980283
	LIAO5263	0.981729
	BY809	0.989895
	835A	0.994244
	LY	0.994823
	CML290	1.00057
	GEMS61	1.00128
	CIMBL44	1.00721
	CML189	1.00751
	CIMBL97	1.01343
	GY798	1.01368
	BY807	1.04042
	CIMBL29	1.0596
	CIMBL8	1.06016
	CIMBL6	1.06217
	GEMS32	1.06407
	DAN3130	1.07293
	GEMS54	1.07802
	CML20	1.08437
	CML433	1.09132
	GEMS1	1.09587
	CIMBL98	1.10459
	CML50	1.1095
	CML465	1.11214
	GEMS66	1.1155
	CML428	1.12583
	CIMBL34	1.12949
	CIMBL62	1.13881
	CML115	1.14519
	CIMBL114	1.14751
	CIMBL38	1.15694
	CIMBL58	1.15856
	RY684	1.16041
	GEMS17	1.16051
	GEMS21	1.16384
	GEMS53	1.17616
	CIMBL65	1.17725
	CIMBL72	1.1784
	B73	1.18421
	YU87-1	1.19058
	GEMS39	1.20371
	CIMBL23	1.20433
	JI846	1.22361
	CIMBL68	1.22951
	CIMBL136	1.24228
	GY237	1.24359
	CML471	1.24874
	CIMBL138	1.25779
	Q1261	1.25937
	TY10	1.25949
	SI446	1.27412
	K22	1.27465
	CML51	1.2835
	CIMBL78	1.28897
	DSB	1.29118
	3411	1.2985
	CIMBL142	1.3003
	CML228	1.30118
	HYS	1.30283
	LIAO5114	1.31174
	CIMBL26	1.31767
	CIMBL40	1.32803
	05WN230	1.33
	CML28	1.33185
	CML170	1.33302
	CIMBL121	1.33437
	CML171	1.34362
	GEMS44	1.3572
	CIMBL15	1.36759
	CIMBL12	1.37269
	CIMBL3	1.37321
	CML134	1.3754
	SY3073	1.37942
	CML412	1.38179
	CIMBL124	1.39391
	1323	1.40084
	LK11	1.41848
	GEMS16	1.42452
	CIMBL28	1.42798
	TY7	1.43859
	CIMBL152	1.43942
	GEMS42	1.44085
	5213	1.44184
	CIMBL147	1.44706
	CIMBL110	1.45066
	TX5	1.45315
	CML172	1.49233
	TY11	1.51171
	RY729	1.51786
	M97	1.5235
	BY804	1.52571
	GEMS12	1.52715
	CML430	1.52787
	YU374	1.53014
	YE8001	1.5317
	ZAC546	1.53728
	GEMS2	1.53814
	DH29	1.58648
	M153	1.58769
	SY1128	1.61131
	U8112	1.61462
	CIMBL42	1.66421
	EN25	1.66814
	TY3	1.6719
	CML307	1.67351
	CML130	1.67764
	CIMBL151	1.67944
	ZHENG28	1.683
	GEMS29	1.68678
	ZZ01	1.6896
	CIMBL145	1.69238
	TY9	1.70064
	HB	1.70433
	TY6	1.70906
	CIMBL60	1.72391
	CIMBL67	1.73358
	GEMS31	1.74292
	CIMBL31	1.74499
	B151	1.74956
	ZHONG69	1.76779
	CIMBL93	1.77129
	CIMBL20	1.7741
	CIMBL115	1.77512
	CML496	1.77515
	YE515	1.77909
	GEMS41	1.79794
	CIMBL33	1.80286
	CIMBL89	1.8049
	CIMBL10	1.80927
	CML300	1.80932
	CML287	1.81374
	CIMBL94	1.81915
	GEMS62	1.83308
	CIMBL2	1.85132
	JI853	1.88917
	CIMBL27	1.89708
	MO113	1.89795
	D047	1.90121
	CIMBL54	1.90458
	CIMBL122	1.90541
	CML118	1.91103
	LIAO5262	1.9234
	GEMS45	1.92428
	CIMBL21	1.92961
	CML192	1.93598
	GEMS46	1.93871
	GEMS36	1.95557
	ZI330	1.96794
	CML305	1.97409
	CIMBL32	1.98838
	CIMBL153	1.99845
	GEMS30	2.00812
	CML431	2.02159
	CML298	2.038
	XZ698	2.03869
	CIMBL155	2.0514
	SY1077	2.05377
	CI7	2.06874
	CIMBL134	2.07071
	05W002	2.07327
	TIAN77	2.07676
	CIMBL144	2.08644
	HZS	2.08818
	GEMS40	2.10267
	CIMBL69	2.1041
	1462	2.11336
	CML454	2.11768
	812	2.1481
	CIMBL77	2.17267
	MO17	2.1769
	CIMBL1	2.18866
	TY5	2.204
	CIMBL128	2.23551
	DAN4245	2.31423
	YE478	2.3168
	GEMS19	2.32069
	CIMBL17	2.32658
	CIMBL106	2.33643
	HSBN	2.3824
	CML225	2.3832
	R08	2.41326
	CIMBL7	2.42788
	DE.EX	2.42923
	CIMBL148	2.44237
	SY998	2.45999
	M165	2.5017
	CML32	2.50954
	CIMBL86	2.51865
	CIMBL83	2.52752
	SW92E114	2.53949
	CIMBL43	2.54682
	CIMBL119	2.55466
	04K5686	2.5797
	SY1035	2.5837
	CIMBL19	2.5842
	CIMBL127	2.63406
	GEMS24	2.66096
	CML408	2.67758
	CIMBL73	2.68288
	CML497	2.70079
	K12	2.71657
	ZHENG653	2.7965
	04K5672	2.7976
	GY1007	2.86124
	GEMS33	2.87656
	CIMBL107	2.88151
	CIMBL24	2.972
	CML27	2.98085
	ZONG3	2.98214
	TY1	3.02856
	GEMS59	3.06339
	CIMBL117	3.07091
	GEMS11	3.07716
	SI273	3.08627
	L3180	3.09064
	CIMBL61	3.1068
	CIMBL88	3.11075
	CML411	3.11559
	7327	3.21954
	04K5702	3.24919
	TY4	3.28772
	DAN360	3.29264
	07KS4	3.29381
	CML121	3.30636
	CML326	3.38578
	ES40	3.43258
	YE52106	3.5962
	TIE7922	3.63578
	GEMS37	3.72941
	WMR	3.73552
	XI502	3.84566
	GEMS9	3.87367
	CIMBL30	3.96648
	647	4.01412
	ZHENG58	4.0419
	5311	4.06605
	238	4.11153
	SI444	4.14423
	GEMS60	4.18868
	TY8	4.20232
	LV28	4.33564
	SY1039	4.38726
	BGY	4.473
	CIMBL70	4.47445
	LIAO159	4.51899
	GEMS43	4.73949
	ZHENG32	4.81363
	GEMS5	4.84857
	S22	4.86136
	XUN971	5.11058
	QI205	5.13028
	GEMS57	5.25907
	JH59	5.31899
	GEMS49	5.37468
	MN	5.38025
	FCD0602	5.57669
	ZHI41	5.85763
	GEMS55	5.99617
	BS16	6.22247
	ZHENG35	6.35457
	ZHENG29	6.64129
	JH96C	6.97781
	NMJT	7.58446
	W138	9.98018

## Sheet: Fig 1g
Fig 1g	Shoot Na+ contents of maize inbred lines blongs to two different haplotype under saline-alkaline (100 mM NaHCO3) stress conditions.
	Inbred lines	Na+ content	Haplotype
	177	16.4226	C
	238	6.36014	C
	268	18.4683	C
	647	5.78452	C
	1462	12.0845	C
	4019	6.21241	C
	5213	21.1758	C
	5237	8.39526	C
	7327	14.3864	C
	7381	17.8055	C
	9642	6.90619	C
	526018	17.4189	C
	05W002	7.46302	C
	05WN230	10.102	C
	07KS4	15.9995	C
	303WX	7.52508	C
	7884-4HT	16.592	C
	835A	17.003	C
	835B	17.8878	C
	975-12	20.1923	C
	B11	7.37226	C
	B111	26.9651	C
	B113	9.84931	C
	B114	3.09687	C
	B151	13.6645	C
	B73	20.8293	C
	BS16	11.8883	C
	BY4839	16.7386	C
	BY4944	11.4131	C
	BY4960	9.8178	C
	BY804	13.3109	C
	BY807	12.4016	C
	BY809	14.7096	C
	BY813	10.1153	C
	BY855	15.7651	C
	CHANG3	13.3905	C
	CHENG698	21.1731	C
	CHUAN48-2	14.1474	C
	CI7	14.7181	C
	CIMBL1	9.99572	C
	CIMBL10	16.133	C
	CIMBL100	3.81496	C
	CIMBL106	20.5715	C
	CIMBL11	16.0152	C
	CIMBL111	8.06721	C
	CIMBL114	20.5202	C
	CIMBL115	14.4334	C
	CIMBL116	7.75724	C
	CIMBL119	19.7246	C
	CIMBL12	18.0709	C
	CIMBL120	25.2028	C
	CIMBL121	13.8993	C
	CIMBL122	21.1266	C
	CIMBL123	6.07081	C
	CIMBL125	26.3001	C
	CIMBL127	7.49779	C
	CIMBL13	15.7887	C
	CIMBL133	18.8974	C
	CIMBL139	19.1568	C
	CIMBL140	21.4253	C
	CIMBL141	6.78581	C
	CIMBL142	23.7093	C
	CIMBL143	9.27466	C
	CIMBL144	13.0234	C
	CIMBL145	20.9862	C
	CIMBL147	4.77089	C
	CIMBL149	19.4609	C
	CIMBL15	8.16022	C
	CIMBL151	9.87305	C
	CIMBL152	17.6605	C
	CIMBL153	20.8596	C
	CIMBL157	21.9886	C
	CIMBL17	21.1692	C
	CIMBL18	17.3263	C
	CIMBL19	2.10763	C
	CIMBL2	9.4008	C
	CIMBL21	17.2417	C
	CIMBL22	7.26998	C
	CIMBL23	18.8558	C
	CIMBL25	15.4822	C
	CIMBL27	11.2236	C
	CIMBL28	12.3233	C
	CIMBL29	5.08031	C
	CIMBL3	13.4925	C
	CIMBL32	13.019	C
	CIMBL38	20.369	C
	CIMBL40	14.9831	C
	CIMBL42	10.4197	C
	CIMBL43	9.03546	C
	CIMBL46	17.5192	C
	CIMBL47	9.7083	C
	CIMBL48	20.9195	C
	CIMBL49	9.55018	C
	CIMBL5	20.6132	C
	CIMBL50	10.5393	C
	CIMBL51	12.5046	C
	CIMBL52	12.1699	C
	CIMBL53	12.7392	C
	CIMBL54	9.175	C
	CIMBL55	15.5015	C
	CIMBL56	9.41802	C
	CIMBL58	14.1153	C
	CIMBL6	12.3486	C
	CIMBL60	9.12492	C
	CIMBL62	14.4825	C
	CIMBL63	16.3097	C
	CIMBL68	18.3936	C
	CIMBL69	13.495	C
	CIMBL7	14.276	C
	CIMBL70	5.14274	C
	CIMBL71	16.6044	C
	CIMBL77	14.1041	C
	CIMBL79	5.99222	C
	CIMBL81	12.8907	C
	CIMBL82	12.2968	C
	CIMBL83	20.212	C
	CIMBL84	12.4206	C
	CIMBL86	11.8989	C
	CIMBL87	11.207	C
	CIMBL88	12.1083	C
	CIMBL89	15.2522	C
	CIMBL9	16.6393	C
	CIMBL90	14.8425	C
	CIMBL92	12.9699	C
	CIMBL93	12.9008	C
	CIMBL94	17.0377	C
	CIMBL95	2.08639	C
	CIMBL96	10.8606	C
	CIMBL98	11.9681	C
	CIMBL99	15.647	C
	CML114	9.14178	C
	CML115	10.4062	C
	CML116	13.9201	C
	CML118	11.4184	C
	CML121	7.05968	C
	CML122	11.4564	C
	CML130	13.0197	C
	CML134	16.6566	C
	CML162	21.3021	C
	CML163	10.3813	C
	CML169	3.79799	C
	CML170	23.5728	C
	CML191	7.38708	C
	CML192	12.2014	C
	CML20	17.4732	C
	CML290	9.01249	C
	CML298	12.9045	C
	CML304	17.6176	C
	CML31	14.163	C
	CML32	11.8045	C
	CML323	13.1079	C
	CML325	13.1721	C
	CML327	21.705	C
	CML338	24.7425	C
	CML361	19.2843	C
	CML411	8.18385	C
	CML415	16.099	C
	CML423	13.1191	C
	CML431	7.67736	C
	CML432	12.5357	C
	CML433	2.69119	C
	CML454	13.1349	C
	CML470	17.7743	C
	CML479	13.7924	C
	CML480	4.80801	C
	CML486	12.0798	C
	CML493	22.8603	C
	CML496	9.47517	C
	CML50	10.3179	C
	CML69	14.2191	C
	D863F	12.3994	C
	DAN3130	15.2565	C
	DAN360	7.69874	C
	DAN4245	9.6222	C
	DAN599	17.1473	C
	DH3732	26.0062	C
	EN25	2.25755	C
	ES40	11.0429	C
	FCD0602	10.1495	C
	GEMS1	16.4538	C
	GEMS10	11.9968	C
	GEMS11	9.39766	C
	GEMS13	11.7104	C
	GEMS14	12.8119	C
	GEMS16	10.1831	C
	GEMS17	12.4856	C
	GEMS18	9.26131	C
	GEMS19	16.5267	C
	GEMS2	11.9182	C
	GEMS21	17.6579	C
	GEMS23	15.7386	C
	GEMS25	21.9685	C
	GEMS28	8.20679	C
	GEMS29	21.4477	C
	GEMS3	18.0544	C
	GEMS30	13.196	C
	GEMS31	14.3094	C
	GEMS32	13.3038	C
	GEMS33	6.07695	C
	GEMS35	18.7831	C
	GEMS36	15.0389	C
	GEMS37	10.389	C
	GEMS39	9.72078	C
	GEMS4	15.6575	C
	GEMS40	7.17053	C
	GEMS41	3.28994	C
	GEMS42	8.12726	C
	GEMS44	9.99482	C
	GEMS46	9.48582	C
	GEMS49	24.5602	C
	GEMS5	10.6644	C
	GEMS51	10.2616	C
	GEMS54	14.9949	C
	GEMS55	9.11214	C
	GEMS58	6.85903	C
	GEMS59	6.79526	C
	GEMS60	11.944	C
	GEMS61	20.1265	C
	GEMS62	18.5557	C
	GEMS66	15.9876	C
	GEMS9	19.6652	C
	GY1007	16.0193	C
	GY1032	6.56367	C
	GY798	18.4	C
	GY923	12.317	C
	HUA83-2	7.66423	C
	HYS	13.0583	C
	HZS	10.5516	C
	IRF314	1.77178	C
	JH96C	12.9449	C
	JI846	14.0419	C
	JI853	15.9824	C
	JIAO51	24.3626	C
	JY01	16.0849	C
	K10	10.4686	C
	K12	14.5326	C
	K22	7.67212	C
	L3180	10.3852	C
	LG001	17.608	C
	LIAO138	10.3937	C
	LIAO159	9.63791	C
	LIAO5263	9.89041	C
	LK11	9.75222	C
	LV28	5.91759	C
	LX9801	4.83472	C
	LXN	19.6317	C
	MO113	13.5639	C
	MO17	10.1201	C
	NAN21-3	13.2133	C
	Q1261	8.16874	C
	QI205	7.73063	C
	R15	3.97356	C
	R15X1141	2.01893	C
	RY729	9.95641	C
	S22	6.86907	C
	SHEN5003	5.01473	C
	SI273	17.6158	C
	SI434	8.32581	C
	SI446	9.50333	C
	SW92E114	10.3336	C
	SY1035	15.5058	C
	SY1039	7.38209	C
	SY1128	10.8074	C
	SY3073	5.37608	C
	TIAN77	20.4691	C
	TY1	9.9179	C
	TY11	10.8975	C
	TY3	16.322	C
	TY4	12.6651	C
	TY5	13.2433	C
	TY6	19.9581	C
	W138	3.66976	C
	WH413	14.9762	C
	XI502	12.8732	C
	XZ698	14.5798	C
	YE515	15.6814	C
	YE52106	16.9989	C
	YU374	20.2985	C
	Z2018F	18.4952	C
	ZAC546	6.9966	C
	ZB648	20.2938	C
	ZHENG28	9.02422	C
	ZHENG29	3.43631	C
	ZHENG30	18.0518	C
	ZHENG32	11.4464	C
	ZHENG35	9.93224	C
	ZHENG653	4.88483	C
	ZHI41	11.0366	C
	ZHONG69	12.2715	C
	ZONG31	5.03694	C
	ZZ01	3.33635	C
	ZZ03	15.6961	C
	501	16.8594	C
	1323	13.5462	C
	3411	23.0649	C
	5311	13.5182	C
	04K5686	6.85131	C
	A619	6.20036	C
	BGY	11.8831	C
	CF3	13.3426	C
	CHANG7-2	10.9688	C
	CIMBL107	21.11	C
	CIMBL110	20.0243	C
	CIMBL112	12.3127	C
	CIMBL118	13.3276	C
	CIMBL126	15.9328	C
	CIMBL136	11.7624	C
	CIMBL138	18.7865	C
	CIMBL148	6.93793	C
	CIMBL154	3.71757	C
	CIMBL20	1.83843	C
	CIMBL24	19.1843	C
	CIMBL26	25.0469	C
	CIMBL30	9.15334	C
	CIMBL31	17.2137	C
	CIMBL44	7.84153	C
	CIMBL57	5.51721	C
	CIMBL61	14.2123	C
	CIMBL67	14.945	C
	CIMBL72	15.1295	C
	CIMBL73	12.9514	C
	CIMBL78	7.90396	C
	CIMBL8	22.761	C
	CIMBL97	8.63976	C
	CML168	16.4793	C
	CML225	15.0109	C
	CML28	8.45072	C
	CML286	13.6539	C
	CML287	21.2753	C
	CML300	14.4268	C
	CML305	14.4017	C
	CML326	20.2777	C
	CML364	12.904	C
	CML408	17.1821	C
	CML412	8.83949	C
	CML428	10.7721	C
	CML451	1.61057	C
	CML465	11.117	C
	CML473	17.5648	C
	D047	16.4785	C
	DE.EX	7.77666	C
	DH29	13.3081	C
	DSB	16.389	C
	GEMS12	16.6139	C
	GEMS24	11.8867	C
	GEMS27	12.5694	C
	GEMS43	7.90465	C
	GEMS45	2.97036	C
	GEMS52	13.3978	C
	GEMS53	8.76384	C
	GY237	14.633	C
	GY386B	17.2645	C
	HB	21.6007	C
	HUANGC	9.14314	C
	JI53	6.21127	C
	LY	18.036	C
	NMJT	7.07282	C
	QI319	16.026	C
	R08	7.10583	C
	RY684	17.9371	C
	SHEN137	16.1064	C
	SI444	9.45353	C
	SY1077	14.6425	C
	SY998	11.4347	C
	SY999	4.20868	C
	TX5	12.0178	C
	TY10	7.07521	C
	TY7	12.4812	C
	TY8	8.9194	C
	TY9	6.01723	C
	YE107	15.9592	C
	YU87-1	12.6955	C
	ZHENG58	12.3336	C
	ZI330	12.5046	C
	ZONG3	7.58446	C
	B77	4.73837	T
	CIMBL101	6.99587	T
	CIMBL102	7.33476	T
	CIMBL124	21.7401	T
	CIMBL75	9.75328	T
	CML171	12.6924	T
	CML172	9.18411	T
	CML189	5.99526	T
	GEMS48	1.66056	T
	JH59	3.12314	T
	LIAO5114	6.73104	T
	LIAO5262	3.05295	T
	M153	8.50371	T
	M97	7.49088	T
	P178	9.78754	T
	TIE7922	2.64705	T
	U8112	2.10947	T
	XUN971	2.04573	T
	YE478	1.89605	T
	YE8001	7.06479	T
	812	2.86038	T
	9782	1.99864	T
	M165	5.43519	T

## Sheet: Fig 2b
Fig 2b	Semi quantitative RT-PCR analysis of the expression of ZmNSA1 in ZmNSA1UFMu and wild type (W22) plants.

## Sheet: Fig 2c
Fig 2c	Western blot analysis of ZmNSA1 protein levels in W22 and ZmNSA1UFMu

## Sheet: Fig 2e
Fig 2e	Biomasses of two-weeks-old W22 and ZmNSA1UFMu plants (growth conditions as indicated)
			repeat 1	repeat 2	repeat 3
	Control	W22	2.64667	2.80333	2.42256
		ZmNSA1UFMu	2.47	2.60667	2.5461
	NaHCO3	W22	1.57667	1.87667	1.8252
		ZmNSA1UFMu	2.26667	2.13	2.18325

## Sheet: Fig 2f
Fig 2f	Shoot Na+ contents of two-weeks-old W22 and ZmNSA1UFMu plants (growth conditions as indicated)
			repeat 1	repeat 2	repeat 3
	Control	W22	0.540059	0.651292	0.562369
		ZmNSA1UFMu	0.36514	0.438181	0.375647
	NaHCO3	W22	8.87118	9.55998	8.56561
		ZmNSA1UFMu	6.12788	6.4464	5.71897

## Sheet: Fig 2g
Fig 2g	Transcript levels of ZmNSA1 in ZmNSA1oe-1, ZmNSA1oe-2 and wild type

## Sheet: Fig 2h
Fig 2h	Protein levels of ZmNSA1 in ZmNSA1oe-1, ZmNSA1oe-2 and wild type

## Sheet: Fig 2j
Fig 2j	Biomasses of two-weeks-old wild type, ZmNSA1oe-1and ZmNSA1oe-2 plant (growth conditions as indicated)
			repeat 1	repeat 2	repeat 3
	H2O	wild type	2.83	3.16	2.933
		ZmNSA1oe-1	3.27	2.67	3.05
		ZmNSA1oe-2	3.30333	2.84667	2.7
	NaHCO3	wild type	2.12333	2.00667	1.786
		ZmNSA1oe-1	1.55	1.682	1.528
		ZmNSA1oe-2	1.38667	1.63333	1.502

## Sheet: Fig 2k
Fig 2k	Shoot Na+ contents of two-weeks-old wild type, ZmNSA1oe-1and ZmNSA1oe-2 plant (growth conditions as indicated)
			repeat 1	repeat 2	repeat 3
	H2O	wild type	0.315187	0.269549	0.350257
		ZmNSA1oe-1	0.370972	0.300256	0.528302
		ZmNSA1oe-2	0.333047	0.63088	0.282355
	NaHCO3	wild type	6.57073	7.00643	6.89026
		ZmNSA1oe-1	8.17833	7.74421	8.22034
		ZmNSA1oe-2	7.52652	8.00223	7.60265

[truncated: 60 more sheets: Fig 3c, Fig 3d, Fig 3e, Fig 3f, Fig 3h, Fig 3i, Fig 4a, Fig 4b, Fig 4c, Fig 4d, Fig 4e, Fig 4f, Fig 4g, Fig 4h, Fig 4i, Fig 4j, Fig 4k, Fig 4l, Fig 5c, Fig 5d …]
